# Supplementary material for: AuNP/Chitosan Nanocomposites Synthesized through Plasma Induced Liquid Chemistry and Their Applications in Photothermal Induced Bacteria Eradication
Source: Pharmaceutics. 2022 Oct 10;14(10):2147. doi: 10.3390/pharmaceutics14102147 (PMC9611015; doi:10.3390/pharmaceutics14102147)
Supplement: Supplementary file 1 [file pharmaceutics-14-02147-s001.zip]

Archive with 1 entries (1 files):
- pharmaceutics-1908571-supplementary.pdf
